# Supplementary material for: Genome-wide association studies with prolapsed gland of the third eyelid in dogs
Source: Front Vet Sci. 2025 Jan 24;11:1520155. doi: 10.3389/fvets.2024.1520155 (PMC11804112; doi:10.3389/fvets.2024.1520155)
Supplement: Supplementary Table 1 — 240 genes identified by GWAS between 12 dogs with cherry eye and 653 brachycephalic dogs. [file Table_1.xlsx]

## Sheet: Sheet1
CHR	Gene_start	Gene_end	Gene
1	106086094	106128700	SHANK1
1	106132196	106139443	C1H19orf81
1	106145524	106160942	SYT3
1	106166536	106229083	LRRC4B
1	106231646	106234326	ASPDH
1	106234452	106238316	JOSD2
1	106254498	106261212	EMC10
1	106261215	106266317	FAM71E1
1	106266817	106292740	MYBPC2
1	106294360	106301700	SPIB
1	106302583	106331353	POLD1
1	106332691	106339168	NR1H2
1	106351842	106361592	NAPSA
1	106371952	106460388	MYH14
1	106502553	106514529	IZUMO2
1	106550919	106564589	ZNF473
1	106564151	106601321	VRK3
1	106607227	106615799	SIGLEC11
1	106631711	106636477	ATF5
1	106636282	106661250	NUP62
1	106636282	106673438	IL4I1
1	106673716	106686386	TBC1D17
1	106686349	106694854	AKT1S1
1	106695649	106707229	PNKP
1	106702970	106711945	PTOV1
1	106723737	106740077	MED25
1	106742381	106752543	FUZ
1	106752326	106784803	AP2A1
1	106791050	106805595	TSKS
1	106826207	106847117	CPT1C
1	106847706	106849147	ADM5
1	106849864	106859896	PRMT1
1	106865346	106873329	BCL2L12
1	106875016	106879065	IRF3
1	106880180	106893870	SCAF1
1	106895413	106899265	RRAS
1	106904562	106931053	PRR12
1	106931658	106938321	PRRG2
1	106938223	106958815	NOSIP
1	106966825	106982120	RCN3
1	106982833	106991574	FCGRT
1	107000265	107003057	RPS11
1	107010190	107014267	RPL13A
1	107015222	107025181	FLT3LG
1	107032164	107046348	ALDH16A1
1	107045466	107051281	PIH1D1
1	107054242	107064444	SLC17A7
1	107064571	107068337	GFY
1	107069586	107070513	PTH2
1	107074010	107114460	CCDC155
1	111181878	111237920	ZNF45
1	111263688	111286237	ZNF404
1	111300327	111321654	ZNF283
1	111369124	111381476	LYPD5
1	111391464	111407612	KCNN4
1	111416396	111438069	SMG9
1	111476804	111490876	PLAUR
1	111507543	111512733	CADM4
1	111514870	111523288	ZNF428
1	111529631	111532770	ZNF576
1	111532975	111540585	IRGQ
1	111543894	111547656	PINLYP
1	111548719	111571816	XRCC1
1	111576454	111579583	ZNF575
1	111583690	111607420	ETHE1
1	111608742	111628899	PHLDB3
1	111634910	111639250	LYPD3
1	111683964	111687115	TEX101
1	111693234	111698879	CD177
1	111712208	111728472	CEACAM23
1	111745413	111756011	CEACAM24
1	111769482	111780422	CAECAM1
1	111812571	111834985	CEACAM28
1	111902429	111919191	CEACAM1
1	111969808	111986767	CXCL17
1	111987862	112006492	LIPE
1	112014089	112015884	CNFN
1	112020344	112063120	MEGF8
1	112063552	112072095	TMEM145
1	112074045	112076036	PRR19
1	112078131	112080874	PAFAH1B3
1	112081775	112105093	CIC
1	112117338	112124464	ERF
1	112129116	112138714	GSK3A
3	14868609	15251247	KIAA0825
3	15281442	15695303	FAM172A
3	15707198	15716875	NR2F1
4	20353941	20395429	HKDC1
4	20396761	20516889	HK1
4	20518797	20531118	TACR2
4	20556981	20607934	TSPAN15
4	20654824	20657816	NEUROG3
4	20695582	20698578	FAM241B
4	20838163	20987412	COL13A1
4	21086778	21104127	AIFM2
4	21108473	21117906	TYSND1
4	21120788	21136409	SAR1A
4	21145547	21189985	PPA1
4	21191403	21223715	NPFFR1
4	21227105	21312072	LRRC20
4	21339037	21364224	EIF4EBP2
4	21366828	21374623	NODAL
4	28807368	29035946	ZMIZ1
4	29074806	29080487	PPIF
4	29103393	29161626	ZCCHC24
4	29250164	29266713	ANXA11
4	29315393	29323721	TMEM254
4	29394755	29407499	SFTPD
4	29419886	29424377	MBL2
4	29450857	29467251	MAT1A
4	29490171	29505096	DYDC1
4	29505037	29514787	DYDC2
4	29539182	29559353	FAM213A
4	29589840	29635448	TSPAN14
4	29651821	29736464	SH2D4B
5	12879963	12949211	TECTA
5	12963356	13035525	TBCEL
5	13075323	13453458	GRIK4
5	13519094	13669154	ARHGEF12
5	13673059	13681139	TMEM136
5	13693686	13761295	POU2F3
5	13771208	13798387	OAF
5	29394760	29495977	YAP1
5	29511852	29532684	C5H11orf70
5	29543987	29682998	ANGPTL5
5	29559408	29660434	CEP126
5	29897378	30007885	TRPC6
5	30134726	30235865	ZZEF1
5	30235996	30246532	CYB5D2
5	30246440	30328618	ANKFY1
5	30332277	30430225	UBE2G1
5	30464288	30493609	SPNS3
5	30494355	30527669	SPNS2
5	30528141	30538815	MYBBP1A
5	30540461	30543878	GGT6
5	30568026	30589533	SMTNL2
5	30600983	30614679	TEKT1
5	30619510	30624377	FBXO39
5	30626356	30636731	XAF1
5	30655167	30677551	SLC13A5
5	30693844	30700824	MED31
5	30701673	30703742	TXNDC17
5	30708361	30749773	KIAA0753
5	30772794	30820725	PITPNM3
5	30824571	30835025	AIPL1
6	52870944	52948673	PTBP2
7	6863518	7049301	PLXNA2
8	1088618	1160322	TC2N
8	1162203	1231809	FBLN5
8	1244104	1314251	TRIP11
8	1318440	1354814	ATXN3
8	1364399	1398496	CPSF2
8	1570833	1685135	SLC24A4
8	1733051	1804138	RIN3
8	1810263	1843116	LGMN
8	59850400	60033245	EML5
8	60061670	60115464	TTC8
8	60324808	60612959	FOXN3
8	60876210	61021581	EFCAB11
8	67622592	67713922	BCL11B
8	67821394	67899814	SETD3
8	67910772	67927216	CCNK
8	67930372	68006689	CCDC85C
8	68033492	68063727	HHIPL1
8	68064898	68095537	CYP46A1
8	68139741	68295363	EML1
8	69696779	69698880	DIO3
8	69846311	69969409	PPP2R5C
8	69997021	70064886	DYNC1H1
8	70091203	70096107	HSP90AA1
8	70150090	70208683	WDR20
8	70209211	70270065	MOK
8	70285289	70302355	ZNF839
8	70307464	70332838	CINP
8	70332934	70435558	TECPR2
8	910625	1058325	CATSPERB
13	39358206	39360723	SHISA3
13	39366692	39588879	ATP8A1
13	39766910	39882076	GRXCR1
14	19883731	19919527	COL1A2
14	19975393	20026705	CASD1
14	20052778	20121252	SGCE
14	20121414	20134133	PEG10
14	20251791	20563315	PPP1R9A
14	20565620	20600774	PON1
14	20615180	20642807	PON3
14	20652905	20680945	PON2
14	20733592	20794394	ASB4
14	20825861	20839290	PDK4
18	51498282	51501844	RNASEH2C
18	51499615	51507434	KAT5
18	51550003	51558861	RELA
18	51560551	51571291	SIPA1
18	51572004	51592811	PCNX3
18	51593641	51609245	MAP3K11
18	51609373	51613802	KCNK7
18	51613465	51630589	EHBP1L1
18	51632509	51634218	FAM89B
18	51634946	51636330	SSSCA1
18	51653783	51667793	LTBP3
18	51667647	51680904	SCYL1
18	51782664	51807343	FRMD8
18	51810842	51817230	SLC25A45
18	51827870	51829746	TIGD3
18	51833085	51847213	DPF2
18	51854975	51863594	CDC42EP2
18	51875860	51904492	POLA2
18	51983266	52010831	CAPN1
18	52020593	52061076	SPDYC
18	52061284	52068672	SYVN1
18	52068576	52072642	MRPL49
18	52072705	52074337	FAU
18	52077925	52079227	ZNHIT2
18	52079367	52083762	TM7SF2
18	52083896	52106129	VPS51
18	52109516	52110985	TMEM262
18	52110956	52114993	ZFPL1
18	52115081	52129223	CDCA5
18	52136258	52148462	NAALADL1
18	52148661	52151920	SAC3D1
18	52152562	52165081	SNX15
18	52169225	52175782	ARL2
18	52176681	52196365	BATF2
18	52211748	52244591	GPHA2
18	52244588	52253055	PPP2R5B
18	52258070	52277953	ATG2A
18	52291304	52312787	EHD1
18	52319363	52338531	CDC42BPG
18	52346747	52352884	MEN1
18	52353606	52367065	MAP4K2
18	52380058	52393833	SF1
18	52398192	52410731	PYGM
18	52412331	52426910	RASGRP2
18	52439836	52537577	NRXN2
19	42608167	44427492	LRP1B
22	27163179	27185241	KLF5
22	27695017	28264813	KLF12
25	2927347	3133935	TRPC4
25	3167319	3208970	POSTN
25	3658528	3698487	SUPT20H
