# Supplementary material for: Genome-wide association studies with prolapsed gland of the third eyelid in dogs
Source: Front Vet Sci. 2025 Jan 24;11:1520155. doi: 10.3389/fvets.2024.1520155 (PMC11804112; doi:10.3389/fvets.2024.1520155)
Supplement: Supplementary Table 2 — 180 genes identified by GWAS from 12 cherry eyed dogs and 788 brachycephalic and mesocephalic dogs. [file Table_2.xlsx]

## Sheet: Sheet1
CHR	Gene_start	Gene_end	Gene
1	103245102	103263154	CACNG8
1	103276743	103293393	CACNG7
1	103295110	103312562	PRKCG
1	103315606	103322329	MYADM
1	103371853	103405789	NLRP12
1	103467332	103471544	DPRX
1	103710527	103724523	ZNF331
1	103754428	103755378	VN1R4
1	106086094	106128700	SHANK1
1	106132196	106139443	C1H19orf81
1	106145524	106160942	SYT3
1	106166536	106229083	LRRC4B
1	106231646	106234326	ASPDH
1	106234452	106238316	JOSD2
1	106254498	106261212	EMC10
1	106261215	106266317	FAM71E1
1	106266817	106292740	MYBPC2
1	106294360	106301700	SPIB
1	106302583	106331353	POLD1
1	106332691	106339168	NR1H2
1	106351842	106361592	NAPSA
1	106371952	106460388	MYH14
1	106502553	106514529	IZUMO2
1	106550919	106564589	ZNF473
1	106564151	106601321	VRK3
1	106607227	106615799	SIGLEC11
1	106631711	106636477	ATF5
1	106636282	106661250	NUP62
1	106636282	106673438	IL4I1
1	106673716	106686386	TBC1D17
1	106686349	106694854	AKT1S1
1	106695649	106707229	PNKP
1	106702970	106711945	PTOV1
1	106723737	106740077	MED25
1	106742381	106752543	FUZ
1	106752326	106784803	AP2A1
1	106791050	106805595	TSKS
1	106826207	106847117	CPT1C
1	106847706	106849147	ADM5
1	106849864	106859896	PRMT1
1	106865346	106873329	BCL2L12
1	106875016	106879065	IRF3
1	106880180	106893870	SCAF1
1	106895413	106899265	RRAS
1	106904562	106931053	PRR12
1	106931658	106938321	PRRG2
1	106938223	106958815	NOSIP
1	106966825	106982120	RCN3
1	106982833	106991574	FCGRT
1	107000265	107003057	RPS11
1	107010190	107014267	RPL13A
1	107015222	107025181	FLT3LG
1	107032164	107046348	ALDH16A1
1	107045466	107051281	PIH1D1
1	107054242	107064444	SLC17A7
1	107064571	107068337	GFY
1	107069586	107070513	PTH2
1	107074010	107114460	CCDC155
3	14868609	15251247	KIAA0825
3	15281442	15695303	FAM172A
3	15707198	15716875	NR2F1
4	28807368	29035946	ZMIZ1
4	29074806	29080487	PPIF
4	29103393	29161626	ZCCHC24
4	29250164	29266713	ANXA11
4	29315393	29323721	TMEM254
4	29394755	29407499	SFTPD
4	29419886	29424377	MBL2
4	29450857	29467251	MAT1A
4	29490171	29505096	DYDC1
4	29505037	29514787	DYDC2
4	29539182	29559353	FAM213A
4	29589840	29635448	TSPAN14
4	29651821	29736464	SH2D4B
5	12879963	12949211	TECTA
5	12963356	13035525	TBCEL
5	13075323	13453458	GRIK4
5	13519094	13669154	ARHGEF12
5	13673059	13681139	TMEM136
5	13693686	13761295	POU2F3
5	13771208	13798387	OAF
5	15212559	15302825	KMT2A
5	15329060	15336344	ATP5L
5	15338279	15375722	UBE4A
5	15379788	15391271	CD3G
5	15392841	15396745	CD3D
5	15403724	15415259	CD3E
5	15446803	15458667	MPZL2
5	15460147	15485274	MPZL3
5	15485378	15513457	JAML
5	15514760	15534179	SCN2B
5	15552347	15564085	SCN4B
5	15575068	15609819	TMPRSS4
5	15675775	15688935	IL10RA
5	15726007	15754767	TMPRSS13
5	15801790	15807601	FXYD6
5	15812335	15824552	FXYD2
5	15839504	16187465	DSCAML1
5	16227369	16290781	CEP164
5	66234336	66296007	FOXC2
5	66281543	66287357	FOXL1
5	66307852	66334196	MTHFSD
5	66343776	66347785	FOXF1
5	66789264	66812477	IRF8
5	66883730	66891734	COX4I1
5	66891619	66910628	EMC8
5	66945022	66969301	C5H16orf74
5	66982033	66997115	GINS2
5	66997948	67391587	GSE1
8	1088618	1160322	TC2N
8	1162203	1231809	FBLN5
8	1244104	1314251	TRIP11
8	1318440	1354814	ATXN3
8	1364399	1398496	CPSF2
8	1570833	1685135	SLC24A4
8	1733051	1804138	RIN3
8	1810263	1843116	LGMN
8	41452231	41490059	TMEM229B
8	41508866	41560054	PLEKHH1
8	41557773	41565309	PIGH
8	41588051	41619406	ARG2
8	41619365	41650389	VTI1B
8	41651970	41669661	RDH11
8	41685045	41696120	RDH12
8	41714654	41777996	ZFYVE26
8	41779435	42357362	RAD51B
8	59850400	60033245	EML5
8	60061670	60115464	TTC8
8	60324808	60612959	FOXN3
8	60876210	61021581	EFCAB11
8	67622592	67713922	BCL11B
8	67821394	67899814	SETD3
8	67910772	67927216	CCNK
8	67930372	68006689	CCDC85C
8	68033492	68063727	HHIPL1
8	68064898	68095537	CYP46A1
8	68139741	68295363	EML1
8	69696779	69698880	DIO3
8	69846311	69969409	PPP2R5C
8	69997021	70064886	DYNC1H1
8	70091203	70096107	HSP90AA1
8	70150090	70208683	WDR20
8	70209211	70270065	MOK
8	70285289	70302355	ZNF839
8	70307464	70332838	CINP
8	70332934	70435558	TECPR2
8	910625	1058325	CATSPERB
19	35631900	36588124	NCKAP5
22	27163179	27185241	KLF5
22	27695017	28264813	KLF12
27	27654141	27722922	AEBP2
27	27777104	28023875	PLEKHA5
27	28362103	28363171	CAPZA3
27	28363207	28446377	PLCZ1
33	15868813	16173158	NECTIN3
33	16231244	16327670	CD96
33	16270536	16271847	ZBED2
33	16344139	16392961	PLCXD2
33	16521087	16615774	PHLDB2
33	16618085	16631084	ABHD10
33	16638371	16652418	TAGLN3
33	16669008	16704774	TMPRSS7
33	16713699	16737691	C33H3orf52
33	16742708	16754445	GCSAM
33	16762824	16844780	SLC9C1
33	29877642	29935367	SENP5
33	29911457	29943596	NCBP2
33	29945980	29965906	PIGZ
33	29985007	30006437	MELTF
33	30016323	30253180	DLG1
33	30407021	30422735	BDH1
33	30490149	30504804	APOD
33	30525906	30555415	PPP1R2
33	30588450	30717162	ACAP2
33	30724246	30856900	XXYLT1
35	2108459	2519902	GMDS
35	2997595	3107400	MYLK4
35	3103507	3127657	WRNIP1
35	3147140	3151747	SERPINB1
35	3186209	3200894	SERPINB9
