# Supplementary material for: Genome-wide association studies with prolapsed gland of the third eyelid in dogs
Source: Front Vet Sci. 2025 Jan 24;11:1520155. doi: 10.3389/fvets.2024.1520155 (PMC11804112; doi:10.3389/fvets.2024.1520155)
Supplement: Supplementary Table 3 — Total of 33 genes were identified that were associated with eye development or disease. [file Table_3.xlsx]

## Sheet: Sheet1
Gene	Related Symptoms
SYT3	1. Diabetic Retinopathy 2. Bilateral Convergent Strabismus with Exophthalmos
MYBPC2	1. Diabetic Retinopathy
SPIB	1. Idiopathic Orbital Inflammatory Pseudotumor
POLD1	1. Diabetic Retinopathy
NR1H2	1. Age-related Macular Degeneration
ATF5	1. Diabetic Neurotrophic Keratopathy 2. Glaucoma
NUP62	1. Glaucoma 2. Leber Congenital Amaurosis
PNKP	1. Ataxia with Oculomotor Apraxia
CPT1C	1. Diabetic Retinopathy
IRF3	1. Dry Eye Disease 2. Diabetic Retinopathy 3. Herpes simplex keratitis
RRAS	1. Unilateral Microphthalmia 2. Oxygen-Induced Retinopathy
PRR12	1. Anophthalmia 2. Microphthalmia
NOSIP	1. Diabetic Retinopathy 2. Retinal Degeneration
FCGRT	1. Retinal Degeneration
KLF5	1. Keratoconus 2. Kerato-Conjunctivitis Sicca 3. Dry Eye Disease
NR2F1	1. Optic Neuritis
ZMIZ1	1. Oxygen-Induced Retinopathy
SFTPD	1. Retinal Degeneration
MBL2	1. Optic Neuritis
MAT1A	1. Diabetic Retinopathy
GRIK4	1. Retinal Degeneration
OAF	1. Keratolenticular Dysgenesis
FBLN5	1. Ocular Hypertension 2. Macular Degeneration 3. Cones and Rods Dysplasia
ATXN3	1. Diabetic Retinopathy 2. Macular Degeneration
SLC24A4	1. Retinitis Pigmentosa 2. Optic Atrophy
TTC8	1. Retinitis Pigmentosa
FOXN3	1. Retinal Dystrophy
CYP46A1	1. Oxygen-Induced Retinopathy 2. Age-related cataract
EML1	1. Retinal Dysplasia
DIO3	1. Diabetic Retinopathy 2. Age-related Macular Degeneration
PPP2R5C	1. Optic Atrophy
DYNC1H1	1. Retinal Dysplasia 2. Age-related Macular Degeneration
HSP90AA1	1. Diabetic Retinopathy 2. Age-related Macular Degeneration
